# Supplementary material for: SNPs in lncRNA KCNQ1OT1 Modulate Its Expression and Confer Susceptibility to Salt Sensitivity of Blood Pressure in a Chinese Han Population
Source: Nutrients. 2022 Sep 26;14(19):3990. doi: 10.3390/nu14193990 (PMC9571541; doi:10.3390/nu14193990)
Supplement: Supplementary file 1 [file nutrients-14-03990-s001.zip]

Archive with 1 entries (1 files):
- nutrients-1895842-supplementary.pdf
